# Supplementary material for: Host–Microbiota Interactions in the Pathogenesis of Porcine Fetal Mummification
Source: Microorganisms. 2025 Apr 30;13(5):1052. doi: 10.3390/microorganisms13051052 (PMC12113762; doi:10.3390/microorganisms13051052)
Supplement: Supplementary file 1 [file microorganisms-13-01052-s001.zip]

Archive with 6 entries (6 files):
- Supplementary File 1 Table S1.pdf
- Supplementary File 2 Figure S1.tif
- Supplementary File 3 Table S2.xlsx
- Supplementary File 3 Table S3.csv
- Supplementary File 5 Figure S2.pdf
- Supplementary File 6 Table S4.pdf
