# Supplementary material for: Host–Microbiota Interactions in the Pathogenesis of Porcine Fetal Mummification
Source: Microorganisms. 2025 Apr 30;13(5):1052. doi: 10.3390/microorganisms13051052 (PMC12113762; doi:10.3390/microorganisms13051052)
Supplement: Supplementary file 1 [file microorganisms-13-01052-s001.zip › Supplementary File 3 Table S3.csv]

LDA	Wilcoxon model	Binary model	Quantitative model	LDA|Wilcoxon model	Wilcoxon model|Binary model	Binary model|Quantitative model	LDA|Wilcoxon model|Binary model	Wilcoxon model|Binary model|Quantitative model	LDA|Wilcoxon model|Binary model|Quantitative model
Lactobacillales	Rhodospirillales	Actinomyces	Gracilibacillus	Bacteroidales	Fournierella	Lachnospira	Oscillospirales	Saccharimonadales	Bacteroidales_RF16_group
Streptococcaceae	Lachnospirales	Lachnospiraceae_FCS020_group		Prevotellaceae	Angelakisella	Oceanobacillus	Ruminococcaceae		Prevotellaceae_Ga6A1_group
Acidaminococcaceae	[Eubacterium]_coprostanoligenes_group	Eubacterium._eligens_group		Christensenellaceae	Novosphingobium		Porphyromonas		Comamonas
Eubacterium_coprostanoligenes_group	Lachnospiraceae_NK4B4_group	Dickeya		Christensenellaceae_R_7_group	Empedobacter		Rikenellaceae		Paraprevotella
Pseudomonadales	Victivallales_vadinBE97	Candidatus_Soleaferrea		Oscillospiraceae	Lachnospiraceae		Cellulosilyticum		Dorea
Moraxellaceae	Treponema	Sarcina		Ruminococcus			Psychrobacter		Gallicola
Anaerovoracaceae	Collinsella	Bifidobacterium		Prevotella			Corynebacterium
Campylobacterales	Eubacterium_eligens_group	Colidextribacter		Streptococcus			Acinetobacter
Erysipelotrichales	Moraxella	Finegoldia		Muribaculaceae			Atopostipes
Clostridiaceae	Lachnospiraceae_UCG_001	Clostridium_sensu_stricto_6		Oscillospiraceae_UCG_002			Mobiluncus
Burkholderiales	Marvinbryantia	Lachnospiraceae_UCG.009		Prevotellaceae_NK3B31_group			Anaerovibrio
Corynebacteriaceae	Lawsonella	Erysipelatoclostridium		Phascolarctobacterium			Alloiococcus
Tannerellaceae	WCHB1_41	Chloroplast		Peptostreptococcales_Tissierellales			Megasphaera
dgA_11_gut_group	Aerococcus	Amnipila		Oscillospiraceae_NK4A214_group			Gastranaerophilales
Desulfovibrionaceae	Eubacterium_hallii_group	Guggenheimella		Coprococcus			Mitsuokella
Staphylococcaceae	Lachnospiraceae_NC2004_group	Asteroleplasma		Rikenellaceae_RC9_gut_group			Ezakiella
Erysipelatoclostridiaceae	Oligella	Flavonifractor		Alloprevotella			Dialister
Hungateiclostridiaceae	Xylariaceae	Clostridium_sensu_stricto_13		Bacteroidales_F082			Lachnoclostridium
Sutterellaceae	Pyramidobacter	Lachnospiraceae_UCG.001		Peptostreptococcaceae			Olsenella
Oligosphaerales	Monoglobus	Chryseobacterium		Bacteroides			Izemoplasmatales
Mailhella	Enterorhabdus	Eubacterium		Campylobacter			Moryella
Flavobacteriales	Rikenellaceae_dgA_11_gut_group	Ornithinimicrobium		Veillonellales_Selenomonadales			Incertae_Sedis
Eubacteriales		Sphingomonas		Carnobacteriaceae			Helicobacter
Victivallales		Kurthia		Family_XIII_AD3011_group			Frisingicoccus
vadinBE97		Methylobacterium.Methylorubrum		Coriobacteriales			Fusicatenibacter
		Parasutterella		Lachnospiraceae_NK4A136_group			Candidatus_Stoquefichus
		Fonticella		Prevotellaceae_UCG_003			Rothia
		Eubacterium._ventriosum_group		Clostridium_sensu_stricto_1			Ruminiclostridium
		Lysinibacillus		Eubacterium_siraeum_group			Sharpea
		Bacillus		Clostridiales			Paenalcaligenes
		Halanaerobium		Terrisporobacter
		Pygmaiobacter		Selenomonadaceae
		Barnesiella		Erysipelotrichaceae
		Anaerocella		Oscillospirales_UCG_010
		Escherichia.Shigella		Eggerthellaceae
		Petrimonas		Clostridia_vadinBB60_group
		Lactovum		Parabacteroides
		Propioniciclava		Corynebacteriales
		Vagococcus		Aerococcaceae
		Burkholderia.Caballeronia.Paraburkholderia		Fibrobacter
		Pediococcus		Rhodocyclaceae
		Aliidiomarina		Turicibacter
		Tangfeifania		Desulfovibrio
		Phyllobacterium		Jeotgalibaca
		Sinibacillus		Atopobiaceae
		Quinella		Bradymonadales
		Eubacterium._oxidoreducens_group		Jeotgalicoccus
		Dubosiella		Eubacterium_ruminantium_group
		Luteimonas		Facklamia
		Lysobacter		Butyricicoccaceae
		Formosa		Intestinimonas
		Amphibacillus		Neisseria
		Leptotrichia		Succinivibrionaceae
		Paludibacter		Faecalicoccus
		Azospirillum		Selenomonas
		Macellibacteroides		Cloacibacillus
		Bavariicoccus		Butyricicoccus
		Nocardioides		Succinivibrio
		Pseudogracilibacillus		Erysipelotrichaceae_UCG_003
		Candidatus_Solibacter		Fastidiosipila
		Stenotrophobacter		Anaerorhabdus_furcosa_group
		Reyranella		Family_XIII_UCG_001
		Acidipila		Blautia
		Luteococcus		Comamonadaceae
		Microbacterium		Ruminococcus_gauvreauii_group
		Antricoccus		Clostridia
		Succinispira		Sutterella
		Granulicella		Coriobacteriales_Incertae_Sedis
		Methylomonas		Actinomycetaceae
		Haliangium		Acholeplasmataceae
		Bdellovibrio		Harryflintia
		Devosia		Clostridium_methylpentosum_group
		Acholeplasma		Helcococcus
		Candidatus_Berkiella		Pseudomonas
		BIrii41		Peptostreptococcales_Tissierellales_W5053
		hgcI_clade		Elusimicrobium
		Magnoliophyta		Globicatella
		Pseudoflavitalea		Slackia
		Neoscardovia		Micrococcales
		Lineage_IIa		Anaerosporobacter
		Marinobacter		Holdemanella
		Thermomarinilinea		Coriobacteriaceae
		Agromyces		Hungateiclostridiaceae_UCG_012
		Raoultibacter		Oligosphaeraceae_Z20
		Gracilibacter		Erysipelothrix
		ADurb.Bin063.2		Butyricimonas
		Terrimicrobium		Arcobacter
		Ileibacterium		Brachybacterium
		ADurb.Bin063.1		Ruminococcaceae_UBA1819
		Sulfurospirillum		Kocuria
		Cardiobacterium		Flaviflexus
		Nordella		Anaerofustis
		Cupriavidus		Bacteroidales_p_251_o5
		Saccharomonospora		Brevibacterium
		Pseudoclavibacter		Acholeplasmataceae_EMP_G18
		Rhodoplanes		Micrococcaceae
		Aquicella		Lachnospiraceae_UCG_009
		Curtobacterium		Rickettsiales
		Prevotellaceae_UCG.004		Shuttleworthia
		Pleurocapsa_PCC.7319		Desulfitispora
		Pelotomaculum		Eubacterium_fissicatena_group
		Pseudopropionibacterium		Acholeplasmataceae_NED5E9
		Latescibacterota		Syntrophomonadaceae
		Edaphobaculum		Sphingobacterium
		Aridibacter		Sedimentibacter
		Brevibacillus		Alcaligenaceae
		Tannerella		Flavobacterium
		Dyella		Lapillicoccus
		Candidatus_Entotheonella		Massilia
		Candidatus_Caldatribacterium
		Bacteria
		Clostridium_sensu_stricto_10
		Saccharopolyspora
		Desulfoprunum
		Zoogloea
